# Supplementary material for: Rdh54 stabilizes Rad51 at displacement loop intermediates to regulate genetic exchange between chromosomes
Source: PLoS Genet. 2022 Sep 13;18(9):e1010412. doi: 10.1371/journal.pgen.1010412 (PMC9506641; doi:10.1371/journal.pgen.1010412)
Supplement: S1 Data — (XLSX) [file pgen.1010412.s012.xlsx]

## Sheet: Figure1
Not applicable

## Sheet: Figure2
Plating efficiency Figure 2A listed as +Gal/-Gal
WT		WT-KanMX	RDH54/rdh54	rdh54∆/rdh54∆	rdh54K318R/rdh54K318R	rad54∆/rad54∆
0.80826		0.95	0.77	0.73	0.81	0.32		EXP1
0.741514		0.80826	0.844	0.71	0.7	0.36		EXP2
0.774		0.741514	0.85	0.65				EXP3
Figure 2B presented as fraction of total (x100 = %)
Red/White	Red		No. of rep	White		No. of rep	Sectored		No. of rep
WT	0.305608	0.0648782	10	0.113171	0.0305238	10	0.581221	0.0824413	10
RDH54/rdh54∆	0.405253	0.0150395	3	0.0895185	0.0187882	3	0.505228	0.0338277	3
rdh54∆/rdh54∆	0.347601	0.0373447	4	0.160095	0.064822	4	0.522591	0.0953768	4
WT-KanMX	0.309727	0.0226993	3	0.0465425	0.0224265	3	0.643731	0.0443153	3
rdh54K318R/rdh54K318R	0.419549	0.0843332	3	0.0305959	0.0144128	3	0.565359	0.0791933	3
HR outcomes Fig CDE		WT			rdh54∆/rdh54∆
										rdh54K318R/rdh54K318R			RDH54/rdh54∆
BIR	6.02552	1.02241	6	17.4264	2.49015	4	4.2	2	3	3.86942	1.12301	3	10.5777	1.22151	4
CO	41.7314	3.79088	6	34.1984	4.56729	3	36.3	3	3	14.661	2.85006	3	41.117	4.98603	3
NCO	53.2532	3.63001	6	48.3751	2.10455	3	59	5	3	81.3696	3.91105	3	47.4579	7.45006	3
	Average	St deviation	No. of rep	Average	St deviation	No. of rep	Average	St deviation	No. of rep	Average	St deviation	No. of rep	Average	St deviation	No. of repitions

## Sheet: Figure3
	Intensity Units
1	1222.06
2	10629.6	11851.7
3	1781.84
4	13921.5	15703.3
5	2038.84
6	14057	16095.9
7	1838.72
8	14412.6	16251.3
9	1193.53
10	14405	15598.6
11	955.698
12	14025.3	14981	All data presented as fraction of D-loop relative to free probe
13	1015.82
14	12950.4	13966.2
15	1549.6
16	13905.2	15454.8
17	1747.31
18	14559.2	16306.5
19	1728.43		Figure 3 D-loop gel quantification
20	13890.1	15618.5
21	1719.43		0	0	0	0	0		EXP1
22	13681.1	15400.5	2	0.10947	0.00391525	0.0590969	0.0632155
23	1307.36		5	0.121642	0.0159946	0.0818171	0.0973833
24	14625.3	15932.7	10	0.136845	0.0240603	0.0866504	0.104298
25	1145.06		15	0.115826	0.0250224	0.0915565	0.105152
26	13310	14455	30	0.0739712	0.0289035	0.0866504	0.117976
27	1521.01		45	0.0679999	0.0307804	0.080819	0.115214
28	13722.8	15243.8		Rad54 Alone	Rad54:Rdh54 (1:0.3)	Rad54:Rdh54 (1:1)	Rad54:Rdh54 (1:3)
29	1631.31
30	13855	15486.3
31	1769.43
32	13658.9	15428.3
33	1480.48
34	12872.7	14353.1
35	1160.23		0	0	0	0	0		EXP2
36	12612.2	13772.5	2	0.103113	0.0727342	0.0792156	0.0641816
37	936.577		5	0.113469	0.100266	0.0997791	0.086086
38	13656	14592.6	10	0.126669	0.107154	0.105338	0.0958248
39	1224.23		15	0.113143	0.110665	0.114687	0.0914733
40	12996.8	14221.1	30	0.0765152	0.111647	0.103147	0.0769193
41	1612.72		45	0.0637939	0.082055	0.0842429	0.087277
42	15217.1	16829.9		Rad54 Alone	Rad54:Rdh54 (1:0.3)	Rad54:Rdh54 (1:1)	Rad54:Rdh54 (1:3)
43	1534.6
44	15241.9	16776.5	0	0	0	0	0		EXP3
45	1548.48		2	0.0726172	0.079082	0.0890745	0.0550379
46	15231.2	16779.7	5	0.0841556	0.101189	0.116843	0.0837739
47	1239.65		10	0.10358	0.114021	0.113288	0.0834866
48	14876.6	16116.2	15	0.0848095	0.112468	0.109022	0.096474
49	1239.65		30	0.068738	0.0802877	0.116135	0.0925699
50	12964	14203.6	45	0.053662	0.0726156	0.0861562	0.0845307
				Rad54 Alone	Rad54:Rdh54 (1:0.3)	Rad54:Rdh54 (1:1)	Rad54:Rdh54 (1:3)
1	1025.41
2	13095.3	14120.7
3	1206.94
4	13134.8	14341.8
5	1341.94
6	11613.7	12955.7
7	1134.53
8	12242.8	13377.4	Average	Rad54 Alone	Rad54:Rdh54 (1:0.3)	Rad54:Rdh54 (1:1)	Rad54:Rdh54 (1:3)
9	852.577		Figure 3BC
10	11550.7	12403.3	0	0	0	0	0
11	650.042		2	0.095067	0.0759081	0.0757957	0.0608117
12	11463.6	12113.6	5	0.106422	0.100728	0.0994798	0.089081
13	947.284		10	0.122364	0.110587	0.101759	0.0945365
14	11031.2	11978.5	15	0.104593	0.111567	0.105088	0.0976998
15	1251.36		30	0.0730748	0.0959676	0.101977	0.0958216
16	11115.1	12366.5	45	0.0618186	0.0773353	0.0837394	0.095674
17	1458.36
18	11331.9	12790.2	Stdev
19	1449.06		2	0.0197002	0.00448852	0.0152786	0.00502353
20	11435.1	12884.2	5	0.0197117	0.000652375	0.0175151	0.00728232
21	1118.53		10	0.0170452	0.00485575	0.0136747	0.0104654
22	12813	13931.5	15	0.0171853	0.00127488	0.0120564	0.00692125
23	1056.23		30	0.00396536	0.0221746	0.0147773	0.0207204
24	13489.3	14545.6	45	0.00737023	0.00667464	0.00270399	0.0169779
25	1168.82
26	11953	13121.8
27	1252.11		Figure 3D
28	9464.05	10716.2
29	1539.06		2	0.776917	0.680383	0.721257	0.622434
30	12046.4	13585.4	5	0.869716	0.902848	0.946631	0.911783
31	1535.65		10	1	0.991222	0.968317	0.967623
32	12550.1	14085.7	15	0.854765	1	1	1
33	1521.06		30	0.59719	0.860181	0.970398	0.980776
34	11576.2	13097.3	45	0.505201	0.693175	0.796848	0.979265
35	1240.94
36	13162.4	14403.4
37	685.506
38	11769.7	12455.2
39	1058.99
40	11582.1	12641.1
41	1186.23
42	13022.4	14208.7
43	1241.82
44	11630.2	12872.1
45	1238.11
46	12136.8	13374.9
47	928.577
48	10056.5	10985.1
1	1716.72
2	13965.3	15682
3	1734.13
4	12521.9	14256
5	2042.96
6	12886.1	14929
7	1606.72
8	12265.1	13871.8
9	902.527
10	11298.5	12201.1
11	884.284
12	12119.9	13004.2
13	794.456
14	13835.9	14630.4
15	1008.99
16	16064.5	17073.5
17	1228.77
18	13789.7	15018.5
19	1284.89
20	13543.6	14828.5
21	1327.18
22	13168.6	14495.8
23	1124.94
24	12794.3	13919.3
25	964.406
26	14291.4	15255.8
27	1561.31
28	14471.3	16032.6
29	1598.01
30	13723.6	15321.6
31	1674.26
32	14248	15922.2
33	1620.13
34	12112.7	13732.8
35	1471.89
36	11303.4	12775.3
RDH54 Alone
			Data for Rdh54 Alone Figure 3B		Fraction D-loop
13	129.364		Average	Average
14	13421.9	13551.3	0	0
15	347.971		2	0.01463	0.00736784	EXP1
16	13101.7	13449.6	5	0.0203774	0.0156466
17	438.385		10	0.02869	0.0205809
18	12634.7	13073	15	0.0324781	0.0290803
19	479.092		30	0.0399293	0.0345165
20	12390.2	12869.3	45	0.0405562	0.0345165
21	561.92			Standard Deviation
22	12731.9	13293.8		0	0.0216059	EXP2
23	627.213			0.00721303	0.0199909
24	11927.7	12554.9		0.0041978	0.0306458
				0.00562016	0.0336045
				0.00371985	0.0429313
14	85.95	11665.6		0.00382061	0.0377506
15	11579.6			0.00665954
16	161.778	10339.5
17	10177.7
18	208.021	10107.5
19	9899.47
20	201.607	10440.4
21	10238.8				0.00954627	EXP3
22	314.607	10818.6			0.0258722
23	10504				0.0335335
24	340.435	9862.97			0.0372275
25	9522.54				0.0422693
					0.0499577
13	182.071
14	13615.2	13797.3
15	292.314
16	12727	13019.3
17	184.192
18	12432	12616.1
19	339.849
20	13215.6	13555.5
21	371.849
22	11133.8	11505.6
25	390.263
26	11256	11646.2
Figure 3E Data od the fit of the line
	Rad54	Rad54:Rdh54(1:0.3)	Rad54:Rdh54(1:1)	Rad54:Rdh54(1:3)
Straight line
Best-fit values
YIntercept	0.08784	0.02765	0.04141	0.05037
Slope	-0.0008972	3.958e-05	0.0001795	-6.845e-05
95% CI (profile likelihood)
YIntercept	0.06893 to 0.1067	0.02084 to 0.03445	0.03475 to 0.04807	0.03971 to 0.06103
Slope	-0.001561 to -0.0002340	-0.0001992 to 0.0002783	-5.412e-005 to 0.0004132	-0.0004424 to 0.0003055
Goodness of Fit
Degrees of Freedom	10	10	10	10
R squared	0.476	0.01346	0.2267	0.01636
Sum of Squares	0.001994	0.0002583	0.0002474	0.0006338
Sy.x	0.01412	0.005083	0.004974	0.007961
Number of points
# of X values	12	12	12	12
# Y values analyzed	12	12	12	12

## Sheet: Figure 4
Figure 4 D-loop extension Data listes as fraction of extended D-loop
EXP1					Fraction Extended D-loop		Time (min)	Rad54			Rdh54			Both
1	7563.4		7563.4	10	0	Rad54	10	0	0		0	0		0	0
2	564.74		5273.5	20	0.10709		20	0.0807557	0.0303761		0	0		0	0
3	4708.76		3213.8	30	0.228522		30	0.198849	0.0432013		0	0		0	0
4	734.426		2911.03	45	0.357183		45	0.317395	0.0547587		0	0		0.0144459	0.0231242
5	2479.38							Average	Stdev		Average	Stdev		Average	Stdev
6	1039.77
7	1871.26
8	2249.72		2249.72	10	0	Rdh54
9	2465.48		2465.48	20	0
10	2167.48		2167.48	30	0
11	2688.55		2688.55	45	0
12	7160.45
13	7026.91		7160.45	10	0	Both
14	7385.28		7026.91	20	0
15	55.435		7385.28	30	0
16	5919.81		5975.25	45	0.00927744
Exp2
1	8144.98		8144.98	10	0	Rad54
2	539.456		7943.73	20	0.0679096
3	7404.28		5288.05	30	0.204869
4	1083.36		3808.56	45	0.302167
5	4204.69
6	1150.82
7	2657.74		1685.77	10	0	Rdh54
8	1685.77		1650.72	20	0
9	1650.72		1870.01	30	0
10	1870.01		2057.62	45	0
11	2057.62
12	6384.1		6384.1	10	0	Both
13	6112.33		6112.33	20	0
14	6831.98		6831.98	30	0
15	5488.28		5488.28	45	0
Exp3
1	8735.15		8735.15	10	0	Rad54
2	227.991		5198.54	20	0.0438567
3	4970.55		4228.05	30	0.136028
4	575.134		2853.25	45	0.246468
5	3652.91
6	703.234
7	2150.01		4068.2	10	0	Rdh54
8	4068.2		4200.79	20	0
9	4200.79		4483.96	30	0
10	4483.96		3755.67	45	0
11	3755.67
12	7565.45		7565.45	10	0	Both
13	8267.15		8267.15	20	0
14	7355.15		7355.15	30	0
15	6050.5		6050.5	45	0
exp4
1	7306.86		7306.86	10	0	Rad54
2	519.234		4984.66	20	0.104166
3	4465.43		4379.75	30	0.225976
4	989.719		3726.8	45	0.363762
5	3390.03
6	1355.67
7	2371.13		2519.03	10	0	Rdh54
8	2519.03		2596.5	20	0
9	2596.5		2715.72	30	0
10	2715.72		2707.79	45	0
11	2707.79
12	6940.33		6940.33	10	0	Both
13	7094.5		7094.5	20	0
14	7485.15		7485.15	30	0
15	6944.03		7298.03	45	0.0485062
	354

## Sheet: Figure 5
Figure 5EF quantification Everything is fraction extended D-loop	WT					Ext. Fraction		Rad54:Rdh54-WT						Ext. Fraction	Time (min)	Rad54:Rdh54K318R					EXP1	Ext. Fraction
									1	19002.6		19002.6	EXP 1	0	10		1	965.77			Time (min)
All data presented as fraction D-loop of total	1	2212.91			Time (min)				2	2389.03		10507.4		0.227367	20		2	16891.8		17857.6	10	0.0540818
	2	7651.47	EXP1	9864.38	10	0.224334			3	8118.36		7572.92		0.694752	30		3	946.284		10329.1	20	0.0916133
	3	6467.73		9175.49	20	0.704892			4	5261.3		7921.64		0.911087	45		4	9382.82		5567.77	30	0.33041
	4	2707.76		6640.5	30	0.94454			5	2311.62							5	1839.65		7945.99	45	0.627198
	5	6272.22		12034.9	45	1			6	7217.31							6	3728.12
	6	368.284							7	704.335							7	4983.71
	7	12034.9															8	2962.28
	8	3824.12	EXP2	9275.03	10	0.412303			1	15568.4		15568.4									EXP 2
	9	5450.9		3317.34	20	0.547504			2	2540.64		8313.56	EXP 2	0	10		1	15798		15798	10	0
	10	1816.26		9960.84	30	0.941596			3	5772.92		8761.21		0.305602	20		2	478.033		8550.96	20	0.055904
	11	1501.08		14758.4	45	1			4	6039		12865.4		0.689289	30		3	8072.92		7649.56	30	0.158765
	12	9379.09							5	2722.2				0.955824	45		4	1357.59		5722.78	45	0.678165
	13	581.749	EXP3	14194.9	10	0.142042			6	12297		12636					5	6291.97
	14	14758.4		9796.86	20	0.519881			7	568.335		20414	EXP 3	0	10		6	3880.99
	1	2016.28		7747.5	30	0.934151			8	12636		9883.44		0.45797	20		7	1841.79
	2	12178.6		9781.95	45	1			9	9349		8829.75		0.818281	30
	3	5093.2							10	11065				1	45						EXP 3
	4	4703.66							11	8087.43		13788					1	493.832		14141.6	10	0.0349206
	5	7237.34							12	1796.01		19849	EXP 4	0	10		2	13647.8		10232.2	20	0.240239
	6	510.163							13	8829.75		8620.45		0.337604	20		3	2458.17		7108.79	30	0.50759
	7	9781.95							14	13788		10759.9		0.795635	30		4	7773.99		9511.21	45	0.888618
									15	6701.1				0.904668	45		5	3608.35
	1	3495.66	EXP4	7489.68	0.46673	10			16	13147.9							6	3500.44
	2	3994.02		8396.52	0.82248	20			17	6858.73				Average	Stdev		7	8451.83
	3	6905.97		9175.97	0.969975	30			18	1761.72			10	0	0		8	1059.38
	4	1490.55		15116.4	1	45			19	9734.17			20	0.332136	0.0958206
	5	8900.46							20	1025.77			30	0.749489	0.0670372
	6	275.506											45	0.942895	0.0443517						EXP 4
	7	15116.4															1	16450.5		16450.5	10	0
																	2	505.477		8851.13	20	0.0571088
																	3	8345.65		7429.99	30	0.0318313
	1	358.849	EXP5	3252.47	0.110331	10											4	236.506		3847.52	45	0.401736
	2	2893.62		1858.91	0.543324	20											5	7193.48			EXP 5
	3	1009.99		1180.36	0.691601	30											6	1545.69		12979.7	10	0
	4	848.92		1743.84	1	45											7	2301.83		8499.56	20	0.20227
	5	816.335															8	12979.7		9747.22	30	0.801041
	6	364.021															9	1719.2		16854.4	45	0.761392
	7	1743.84															10	6780.36
																	11	7807.92			EXP 6
	1	402.849	EXP6	4139.78		0.0973116	10										12	1939.3		13398.4	10	0
	2	3736.93		24301		0.457594	20										13	12832.8		7888.42	20	0.108493
	3	11120		2719.59		0.712638	30										14	4021.59		4645.33	30	0.284642
	4	13181		3542.59		1	45										15	13398.4		10175	45	0.807764
	5	1938.08															16	855.841
	6	781.506															17	7032.58
	7	3542.59															18	1322.26			Average	Stdev
																	19	3323.07		10	0.0148337	0.0237657
					Average	Stdev											20	8219.02		20	0.125938	0.0774804
				10	0.242175	0.160051											21	1956.01		30	0.35238	0.272285
				20	0.599279	0.136501														45	0.694146	0.170582
				30	0.86575	0.127494
				45	1	0
Figure 5F
	Rad54	Rad54:Rdh54	Rad54:Rdh54K318R
One-phase association
Best-fit values
Y0	= 0.000	= 0.000	= 0.000
Plateau	= 1.000	= 1.000	= 1.000
K	0.04875	0.02722	0.01439
Tau	20.51	36.73	69.52
Half-time	14.22	25.46	48.18
Span	= 1.000	= 1.000	= 1.000
95% CI (profile likelihood)
K	0.03984 to 0.05998	0.01997 to 0.03639	0.009830 to 0.01974
Tau	16.67 to 25.10	27.48 to 50.07	50.66 to 101.7
Half-time	11.56 to 17.40	19.05 to 34.70	35.12 to 70.52
Goodness of Fit
Degrees of Freedom	23	15	19
R squared	0.7378	0.6974	0.5539
Sum of Squares	0.6278	0.5319	0.7063
Sy.x	0.1652	0.1883	0.1928
Constraints
Y0	Y0 = 0	Y0 = 0	Y0 = 0
Plateau	Plateau = 1	Plateau = 1	Plateau = 1
K	K > 0	K > 0	K > 0
Number of points
# of X values	24	16	20
# Y values analyzed	24	16	20

## Sheet: Figure 6 and SFigure4
Data for Figure 6AB Data presented as Fraction D-loop	Intensity Units	Sum
1	8245.28			exp 1
2	666.92		Time (min)	Rad54 Alone	Rad54+Rdh54	Rad54+Rad54NRdh54	Rad54+Rdh54NRad54
3	5652.03	6318.95	10	0	0	0	0
4	1123.28		20	0.105543	0	0	0
5	4244.26	5367.54	30	0.209274	0	0.0770119	0
6	1483.06		45	0.295866	0	0.303041	0.057934
7	3529.55	5012.61
8	6768.81
9	360.506
10	4320.67	4681.18
11	1485.48
12	3416.43	4901.9
13	590.042
14	9594.69	10184.7
				Exp 2
1	1318.18		Time (min)	Rad54 Alone	Rad54+Rdh54	Rad54+Rad54NRdh54	Rad54+Rdh54NRad54
2	8222.15	9540.34	10	0	0	0	0
3	1528.77		20	0.192157	0	0	0
4	6427.08	7955.85	30	0.349908	0	0.0987731	0
5	2219.26		45	0.402273	0	0.211775	0.0901776
6	4123.13	6342.39
7	2591.2
8	3850.2	6441.41
9	661.799
10	6038.4	6700.2
11	836.335
12	3112.84	3949.18
13	634
14	6396.57	7030.57
				Exp 3
1	1620.23		Time (min)	Rad54 Alone	Rad54+Rdh54	Rad54+Rad54NRdh54	Rad54+Rdh54NRad54
2	5890.03	7510.27	10	0	0	0	0
3	1563.18		20	0.215736	0	0.042594	0
4	3214.2	4777.39	30	0.327205	0	0.0484594	0
5	1439.48		45	0.358817	0.042594	0.306705	0.0652447
6	2572.26	4011.73
7	339.142
8	7623.05	7962.2
9	290.728
10	5708.69	5999.42
11	435.799
12	4473.62	4909.42
1	3486.2
2	7880.45	11366.7
15	463.971		Average
16	6647.28	7111.25		Rad54	Rad54:Rdh54	Rad54:Rad54N	Rad54:Rdh54N
			10	0	0	0	0
			20	0.171145	0	0.014198	0
			30	0.295462	0	0.0747481	0
			45	0.352319	0.014198	0.27384	0.0711188
			Stdev
			10	0	0	0	0
			20	0.0580236	0	0.0245917	0
			30	0.0754998	0	0.0252331	0
			45	0.0535002	0.0245917	0.0537815	0.0169054
Plating efficiency Figure 6C
	Rdh54N	0.659091	EXP1	Rad54N	0.894737	EXP1
		0.808081	EXP2		0.854962	EXP2
		0.63	EXP3		0.9	EXP3
		0.85	EXP4		0.89	EXP4
	Average	0.736793			0.884925
	Stdev	0.108536			0.0203885
HR outcomes Figure 6D presnted as percentage of total
BIR/CO/NCO Outcomes
	WT-KanMX			Rad54N			Rdh54N
CO	37.6937	5.63185	3	26.525	1.7841	6	30.3367	7.24217	6
BIR	4.32378	1.78717	3	14.8489	2.8994	6	5.47007	1.50994	6
NCO	56.8997	7.85825	3	59.3039	4.78377	6	64.1932	8.05067	6
	Average	Stdev	No. Reps	Average	Stdev	No. Reps	Average	Stdev	No. Reps
*Not rdh54∆ data is in another section
Supplemental Figure 4 data presnted as fraction of total (X100 = percent)
	Red			White			Sectored
WT-KanMX	0.389649	0.0365944	4	0.062088	0.0319639	4	0.548263	0.0315201	4
Rad54N	0.404779	0.0618598	4	0.0267672	0.0246956	4	0.602204	0.0642253	4
Rdh54N	0.405253	0.0150395	3	0.0895185	0.0187882	3	0.505228	0.0338277	3
	Average	Stdev	No of Reps	Average	Stdev	No of Reps	Average	Stdev	No of Reps

## Sheet: Solid_RedWhitecounts SF1andSF5
White*	BIR or BIR LIKE		CO	Total			BIR	CO	NCO		BIR	CO	NCO
WT1	1		2	27	24		0.037037	0.0740741	0.888889		0.0108045	0.0772707	0.897239	Average		* Each row is an individual experiment
WT2	1		4	42	37		0.0238095	0.0952381	0.880952		0.0108045	0.0166015	0.0217015	STDEV
WT3	1		4	64	59		0.015625	0.0625	0.921875
	3	0	10	133	120
K318R1	1		0	27	26		0.037037	0	0.962963		0.0142593	0.0133333	0.950741	Average
K318R2	0		2	20	18		0	0.1	0.9		0.017874	0.023094	0.0418961	STDEV
K318R3	1		2	50	47		0.02	0.04	0.94
K318R4	0		0	37	37		0	0	1
	2	0	4	134	128
rdh54∆1	2		0	12	10		0.166667		0.833333
rdh54∆2	5		0	18	13		0.277778	0	0.722222		0.17746	0	0.807407	Average
rdh54∆3	1		0	10	9		0.1	0	0.9		0.0668686	0	0.0668686	STDEV
rdh54∆4	1		0	5	4		0.2	0	0.8
rdh54∆5	1		0	7	6		0.142857		0.857143
	10	0	0	52	42
RAD54N1	5		0	15	10		0.333333	0	0.666667		0.303571	0	0.696429	Average
RAD54N2	4		0	24	20		0.166667	0	0.833333		0.0939898	0	0.0939898	STDEV
RAD54N3	8		0	21	13		0.380952	0	0.619048
RAD54N4	6		0	18	12		0.333333	0	0.666667
	23	0	0	78	55
rad54∆1	1			1
rad54∆2				0
rdh54N1	1		4	60	55		0.0166667	0.0666667	0.916667		0.0194444	0.0888889	0.891667	Average
rdh54N2	2		10	90	78		0.0222222	0.111111	0.866667		0.00392837	0.031427	0.0353553	STDEV
rdh54N3	1		4	77			0.012987	0.0519481	0
rdh54N4	2		4	80			0.025	0.05	0
	6	0	22	307
RDH54 het4	2		0	52	50		0.04	0	0.961538		0.0744056	0.00913242	0.922872	Average
RDH54 het1	1		0	12	11		0.0909091	0	0.916667		0.0298043	0.0158178	0.0359675	STDEV
RDH54 het3	6		2	73	65		0.0923077	0.0273973	0.890411
	9	0	2	137	126
RED*		BIR	BIR Like	CO	no cut								BIR	CO	NCO
		HpHS/R	NatS	Switch		Total	Total- No cut										* Each row is an individual experiment
WT1		1	0	2	1	28	27	24	0.0416667	0.0833333	0.888889		0.0275011	0.115322	0.892123	Average
WT2		1	0	0	5	37	32	31	0.0322581		0.96875		0.0234078	0.0519567	0.0480845	STDEV
WT3		0	0	2	0	20	20	18	0	0.111111	0.9
WT4		0	0	1	2	8	6	5	0	0.2	0.833333
WT5		1	0	2	6	26	20	17	0.0588235	0.117647	0.85
WT6		1	0	2	5	39	34	31	0.0322581	0.0645161	0.911765
		4	0	9	19	158	139
K318R1		0	0	0	5	32	27	27	0	0	1		0.0173828	0.0137589	0.969621	Average
K318R2		1	0	2	8	55	47	44	0.0227273	0.0425532	0.93617		0.0146207	1.3	0.0280326	STDEV
K318R3		1	0	0	6	50	44	43	0.0232558	0	0.977273
K318R4		1	0	2	4	54	50	47	0.0212766	0.04	0.94
K318R5		1	0	0	6	34	28	27	0.037037	0	0.964286
K318R6		0	0	0	6	26	20	20	0	0	1
		4	0	4	35	251	216	208
rdh54∆1		3	0	4	5	50	45	38	0.0789474	0.0888889	0.844444
rdh54∆2		7	0	4	6	100	94	83	0.0843373	0.0425532	0.882979		0.107172	0.0304446	0.875898	Average
rdh54∆3		4	0	0	5	35	30	26	0.153846	0	0.866667		0.0404239	0.026549	0.008366	STDEV
rdh54∆4		3	0	2	9	50	41	36	0.0833333	0.0487805	0.878049
rdh54∆5		3	0	2	5	54	49	44	0.0681818	0.0408163	0.897959
		20	0	12	30	289	259	227
RAD54N1		3	0	2	8	45	37	32	0.09375	0.0625	0.864865		0.0751472	0.0851159	0.862547	Average
RAD54N2		4	0	6	6	86	80	70	0.0571429	0.0857143	0.875		0.0303112	0.0182302	0.0275116	STDEV
RAD54N3		2	0	4	6	59	53	47	0.0425532	0.0851064	0.886792
RAD54N4		6	0	6	6	74	68	56	0.107143	0.107143	0.823529
		15	0	18	26	264	238
rad54∆1		0	0	0	179
rad54∆2		0	0	0	200
rdh54N1		1	0	2	1	30	29	26	0.0384615	0.0769231	0.966667		0.0455466	0.0910931	0.923333	Average
rdh54N2		1	0	2	3	25	22	19	0.0526316	0.105263	0.88		0.0100197	0.0200395	0.0612826	STDEV
rdh54N3		0				8
rdh54N4						11
						74
RDH54 het4		3		2	5	39	34	29	0.103448	0.0689655	0.871795		0.0710742	0.0771238	0.847958	Average
RDH54 het1		1		2	6	28	22	19	0.0526316	0.105263	0.785714		0.0281273	0.0250761	0.0543943	STDEV
RDH54 het3		2		2	5	44	39	35	0.0571429	0.0571429	0.886364
		6	0	6	16	111	95

## Sheet: SF_2
Supplemental 2 data
SF2A	Rad54		Rad54+Rdh54K318R		30 min time point only
No Rad51
EXP1	0.34		0.45
EXP2	0.44		0.36
EXP3	0.47		0.33
Average	0.416667		0.38
Stdev	0.0680686		0.06245
With Rad51
EXP1	0.95		0.97
EXP2	0.87		0.93
EXP3	0.93		0.94
Average	0.916667		0.946667
Stdev	0.0416333		0.0208167
For SF2B all data points are shown in the graph

## Sheet: SF_Figure3
Supplemental Figure 3B and C Data shown as fraction of D-loops
D-loops
		Intensity			time (min)	Rad54	Rdh54N	Rdh54	Rad54N			Intensity
	1	1109.23		EXP 1	2	0.0705536	0	0.0220021	0.0154312		1	697.87
	2	14612.6	15721.9		5	0.116555	0.0173149	0.0225695	0.0283899		2	13133.8	13831.7
	3	1363.6			10	0.113407	0.028311	0.035248	0.039898		3	861.991
	4	10335.6	11699.2		15	0.0874221	0.0173149	0.0315084	0.0358315		4	12810.2	13672.2
	5	1433.89			30	0.0817247	0.0243111	0.0445628	0.0355495		5	698.284
	6	11209.9	12643.8		45	0.0571484	0.0242561	0.0449949	0.039774		6	11750.8	12449.1
	7	1131.53									7	610.749
	8	11811.7	12943.3								8	12619.8	13230.5
	9	1086.23		EXP2	2	0.0504546	0.0121696	0.011011	0.0288976		9	527.92
	10	12205.1	13291.4		5	0.063047	0.0257059	0.0327407	0.0572785		10	11754.4	12282.3
	11	787.456			10	0.0560911	0.0347975	0.050238	0.0610532		11	488.506
	12	12991.7	13779.1		15	0.0461621	0.0283615	0.0560261	0.0568123		12	12267.2	12755.7
	13	126.607			30	0.0429822	0.0385809	0.0524926	0.0694639		13	491.799
	14	13464.3	13590.9		45	0.0382971	0.033159	0.052088	0.0508741		14	13518.3	14010.1
	15	209.607			0	0	0	0	0		15	168.192
	16	11896	12105.6	Average	2	0.0605041	0.00608479	0.0165066	0.0221644		16	13652.5	13820.7
	17	393.971			5	0.0898009	0.0215104	0.0276551	0.0428342		17	388.678
	18	13521.9	13915.8		10	0.0847489	0.0315542	0.042743	0.0504756		18	14731.5	15120.2
	19	230.021			15	0.0667921	0.0228382	0.0437672	0.0463219		19	480.506
	20	13927	14157		30	0.0623535	0.031446	0.0485277	0.0525067		20	13328.1	13808.7
	21	353.263			45	0.0477227	0.0287076	0.0485414	0.045324		21	87024
	22	14177.7	14530.9	Stdev							22	362.678
	23	323.556				0	0	0	0		23	12425	12787.7
	24	13015.6	13339.2			0.00710608	0.0043026	0.00388594	0.00476108		24	478.506
	25	325.607				0.0189178	0.00296668	0.00359607	0.0102137		25	11924.1	12402.7
	26	14473.3	14798.9			0.0202641	0.00229331	0.00529978	0.00747949		26	407.971
	27	333.849				0.0145876	0.00390556	0.00866833	0.00741781		27	11895.5	12303.5
	28	14458.2	14792.1			0.0136975	0.00504516	0.0028036	0.0119906		28	144.192
	29	489.385				0.00666496	0.00314767	0.00250778	0.00392448		29	12951	13095.2
	30	13394.7	13884.1								30	449.385
	31	499.92									31	13276.2	13725.6
	32	15366.3	15866.3								32	717.163
	33	713.92									33	13558.1	14275.3
	34	15306.6	16020.6								34	721.284
	35	716.042									35	12152.8	12874.1
	36	15197.8	15913.8								36	729.87
	37	244.021									37	13174.4	13904.3
	38	15569.5	15813.5								38	744.991
	39	459.678									39	13557.6	14302.6
	40	15731.9	16191.6								40	371.385
	41	627.627									41	12480.4	12851.8
	42	15103.2	15730.8								42	787.82
	43	572.506									43	12966.4	13754.2
	44	15405.2	15977.7								44	839.113
	45	541.627									45	12904.9	13744
	46	14694.2	15235.8								46	767.698
	47	651.627									47	12745.2	13512.9
	48	15731.6	16383.3								48	980.82
											49	13139	14119.8
											50	727.042
											51	13564	14291
